# Supplementary material for: Design and preliminary analysis of a vaginal inserter for speculum-free cervical cancer screening
Source: PLoS One. 2017 May 31;12(5):e0177782. doi: 10.1371/journal.pone.0177782 (PMC5451045; doi:10.1371/journal.pone.0177782)
Supplement: S1 File — This contains the images of the billed expander, silicone expander, flat-tip inserter and curved-tip inserter. (ZIP) [file pone.0177782.s001.zip]

Archive with 4 entries (4 files):
- S1 Fig 1. Billed Expander.PNG
- S1 Fig 2. Curved Tip Inserter.PNG
- S1 Fig 3. Flat Tip Inserter.PNG
- S1 Fig 4. Silicone Inserter.PNG
