# Supplementary material for: Design and preliminary analysis of a vaginal inserter for speculum-free cervical cancer screening
Source: PLoS One. 2017 May 31;12(5):e0177782. doi: 10.1371/journal.pone.0177782 (PMC5451045; doi:10.1371/journal.pone.0177782)
Supplement: S2 File — (ZIP) [file pone.0177782.s002.zip]

Archive with 16 entries (16 files):
- S2 Billed expander at 0.01 cmH2O.tif
- S2 Billed expander at 10 cmH2O.tif
- S2 Billed expander at 15 cmH2O.tif
- S2 Billed expander at 5 cmH2O.tif
- S2 Flat-tip inserter at 0.01 cmH2O.tif
- S2 Flat-tip inserter at 10 cmH2O.tif
- S2 Flat-tip inserter at 15 cmH2O.tif
- S2 Flat-tip inserter at 5 cmH2O.tif
- S2 Graves speculum at 0.01 cmH2O.tif
- S2 Graves speculum at 10 cmH2O.tif
- S2 Graves speculum at 15 cmH2O.tif
- S2 Graves speculum at 5 cmH2O.tif
- S2 Silicone expander at 0.01 cmH2O.tif
- S2 Silicone expander at 10 cmH2O.tif
- S2 Silicone expander at 15 cmH2O.tif
- S2 Silicone expander at 5 cmH2O.tif
