# Supplementary material for: Design and preliminary analysis of a vaginal inserter for speculum-free cervical cancer screening
Source: PLoS One. 2017 May 31;12(5):e0177782. doi: 10.1371/journal.pone.0177782 (PMC5451045; doi:10.1371/journal.pone.0177782)
Supplement: S3 File — (ZIP) [file pone.0177782.s003.zip]

Archive with 12 entries (12 files):
- S3 Fig 1. Curved-tip inserter anteverted.tif
- S3 Fig 10. Graves speculum mid-position.tif
- S3 Fig 11. Graves speculum retroverted.tif
- S3 Fig 12. Graves speculum sideverted.tif
- S3 Fig 2. Curved-tip inserter mid-position.tif
- S3 Fig 3. Curved-tip inserter retroverted.tif
- S3 Fig 4. Curved-tip inserter sideverted.tif
- S3 Fig 5. Flat-tip inserter anteverted.tif
- S3 Fig 6. Flat-tip inserter mid-position.tif
- S3 Fig 7. Flat-tip inserter retroverted.tif
- S3 Fig 8.  Flat-tip inserter sideverted.tif
- S3 Fig 9. Graves speculum anteverted.tif
