# Supplementary material for: Design and preliminary analysis of a vaginal inserter for speculum-free cervical cancer screening
Source: PLoS One. 2017 May 31;12(5):e0177782. doi: 10.1371/journal.pone.0177782 (PMC5451045; doi:10.1371/journal.pone.0177782)
Supplement: S5 File — (XLSX) [file pone.0177782.s005.xlsx]

## Sheet: Survey summary
Date xxx	Pre-exam	P001	P002	P003	P004	P005	P006
2	No. of speculum examinations (1-5)	4	2	2	2	3	2
3	No. of vaginal births (0-11)	0	0	0	0	0	0
4	How much of the barrier is a speculum to cervical cancer screening (1-4)	1	2	1	2	2	1
5a	How willing are you to use the speculum from experience (1-4)	3	3	4	3	3	3
5b	How willing are you to use the speculum from appearance	2	3	2	2	2	2
5c	How willing are you to use the inserter from appearance	3	4	4	3	2	4
5d	How willing are you to perform physician examination	3	4	4	3	4	4
5e	How willing are you to perform self insert examination	3	4	4	2	4	4
6a	Most important features for cervical cancer screening	3,5,6	1,3,6	1,3,6	2,3,5	1,3,5	1,3,6
6b	Least important features for cervical cancer screening	1,2,4	2,4,5	2,4,5	1,4,6	2,4,6	2,4,5
7	comments
Date xxx	Post Exam
8	pain during insertion	3	0	1	2	1	0
9	during manipulation	1	1	1	1	1	1
10	during removal	1	1	0	1	0	0
11a	experience with inserter compared to previous vaginal exams	4	4	4	3	4	4
11b	self examination compared to physician by comfort	3	4	4	3	3	4
11c	self examination compared to physician by ease of use	3	3	3	2	3	4
11d	inserter better or worse than speculum	4	4	4	4	4	4
12	comments	speculum is really cold, but the plastic of the inserter is not. Inserting the speculum is easier, inserter was painful only during insertion but was in place not painful at all. Lying down was easiest to insert. Sitting did not work at first,	Simpler than expected (just like a tampon). Didn't feel invasive. Getting camera in focus was difficult but not painful	I like it! Sometimes the camera would rotate to focus it. What does the cervix look like? Sitting up easier to do 2 different things with hands.	It takes time to move and locate the cervix. Once found it was very comfortable. This is a two person process. Would be difficult if conducted by myself. Comparable to using a tampon. Only discomfort I felt was looking for the cervix. No other discomfort. It is dificult to focus the camera. My hands were sweaty and i kept twirling the camera. Naigating to find cervix was slightly painful. Difficu…	The only discomfort I had was with regards to body positioning as I inserted it (Head( and the length of time. Thinks it would be better to sit up. Switch on the probe for magnify/focus. Moved focus accidentaly when adjusting	More comfortable than a super tampon. A small amount of pain with manipulation but that could be due to anatomy and attempting to get the best view of the cervix. The hardest part of the exam was positioning due to unfamiliarity with the anatomy
Date xxx	Pre-exam	P007	P008	P009
2	No. of speculum examinations (1-5)	5	2	1
3	Regular use of tampons (Yes/No)	Yes	Yes	Yes
4	No. of vaginal births (write answer)	0	0	0
5	How much of the barrier is a speculum to cervical cancer screening (1-4)	1	1	3
6a	How willing are you to use the speculum from experience (1-4)	4	3	N/A never used
6b	How willing are you to use the speculum from appearance	3	4	2
6c	How willing are you to use the inserter from appearance	4	4	3
6d	How willing are you to perform physician examination with speculum	3	4	2
6e	How willing are you to perform self insert examination with speculum	1	2	4
6f	How willing are you to perform physician examination with Inserter	4	4	3
6g	How willing are you to perform self insert examination with inserter	4	2	4
7a	Most important features for cervical cancer screening	1,3,5	1,2,3	2,4,5			1,3,6
7b	Least important features for cervical cancer screening	2,4,6	4,5,6	1,3,6			2,4,5
8	comments			Inserter looks less intimidating than the speculum
Date xxx	Post Exam
8	pain during insertion	0	3	3
9	during manipulation	2	6	5
10	during removal	0	6	0
11a	experience with inserter compared to previous vaginal exams	4	3	N/A
11b	Inserter compared to speculum by comfort	4	3	N/A
11c	Inserter compared to Speculum by ease of use	4	4	N/A
11d	inserter better or worse than speculum Overall	4	3	N/A
12	comments	The inserter was really easy to insert, focus and manipulate. Only suggestion I have would be to demonstrate what a real cervix looks like	Inserting wasn't so bad but I have a tilted cervix (or uterus?) and it was hard for them to get a picture so he had to move it around a lot which was the main source of discomfort for me	I like the size of the inserter. It wasn't initimidating at all. Slightly more uncomfortable than a tampon when manipulating but not painful.
Date xxx	Pre-exam	P010	P011	P012
2	No. of speculum examinations (1-5)	1	3	5
3	Regular use of tampons (Yes/No)	Yes	No	Yes
4	No. of vaginal births (write answer)	0	0	0
5	How much of the barrier is a speculum to cervical cancer screening (1-4)	2	3	1
6a	How willing are you to use the speculum from experience (1-4)	N/A never used	3	4
6b	How willing are you to use the speculum from appearance	3	2	4
6c	How willing are you to use the inserter from appearance	3	2	4
6d	How willing are you to perform physician examination with speculum	3	3	4
6e	How willing are you to perform self insert examination with speculum	3	1	4
6f	How willing are you to perform physician examination with Inserter	3	3	4
6g	How willing are you to perform self insert examination with inserter	3	2	4
7a	Most important features for cervical cancer screening	1,2,3	3,5,6	1,3,5			1,3,6
7b	Least important features for cervical cancer screening	4,5,6	1,2,4	2,4,6			2,4,5
8	comments	seems like a cool and useful device		Inserter looks less intimidating than the speculum
Date xxx	Post Exam	terminated due to yeast infection
8	pain during insertion		0	1
9	during manipulation		1	3
10	during removal		0	0
11a	experience with inserter compared to previous vaginal exams		4	4
11b	Inserter compared to speculum by comfort		4	4
11c	Inserter compared to Speculum by ease of use		3	4
11d	inserter better or worse than speculum Overall		4	4
12	comments		I love this invention and hope it is a success. T hink there's definitely a learning curve so physician-assisted is a good start, but I'm sure I (and other patients) could learn to use it independently. Best of luck!	Just Challenging to find the cervix opening
Date xxx	Pre-exam	P013	P014
2	No. of speculum examinations (1-5)	3	5
3	Regular use of tampons (Yes/No)	Yes	No
4	No. of vaginal births (write answer)	0	3
5	How much of the barrier is a speculum to cervical cancer screening (1-4)	1	1
6a	How willing are you to use the speculum from experience (1-4)	3	4
6b	How willing are you to use the speculum from appearance	2	2
6c	How willing are you to use the inserter from appearance	3	3
6d	How willing are you to perform physician examination with speculum	2	4
6e	How willing are you to perform self insert examination with speculum	1	2
6f	How willing are you to perform physician examination with Inserter	3	3
6g	How willing are you to perform self insert examination with inserter	3	4
7a	Most important features for cervical cancer screening	1,3,6	1,3,5				1,3,6
7b	Least important features for cervical cancer screening	2,4,5	2,4,6				2,4,5
8	comments
Date xxx	Post Exam
8	pain during insertion	3	2
9	during manipulation	6	3
10	during removal	3	1
11a	experience with inserter compared to previous vaginal exams	3	3
11b	Inserter compared to speculum by comfort	3	3
11c	Inserter compared to Speculum by ease of use	2	2
11d	inserter better or worse than speculum Overall	3	4
12	comments	I had a lot of cervical mucus due to my period just ending a week ago. Maybe suggest to patients that they examine themselves at a certain time of their cycle (to avoid mucus). I couldn't see cervix due to mucus	The camera kept slipping apart from the inserter. It would be helpful if they were attached. Trying to find the cervix is difficult w/out also trying to hold the apparatus together
		(notes, discomfort from too much manipulation to find the cervix), no cervical image
Date xxx	Pre-exam	P015	P016
2	No. of speculum examinations (1-5)	1	3
3	Regular use of tampons (Yes/No)	Yes	Yes
4	No. of vaginal births (write answer)	0	0
5	How much of the barrier is a speculum to cervical cancer screening (1-4)	2	1
6a	How willing are you to use the speculum from experience (1-4)	N/A	3
6b	How willing are you to use the speculum from appearance	did not answer	2
6c	How willing are you to use the inserter from appearance	did not answer	1
6d	How willing are you to perform physician examination with speculum	did not answer	2
6e	How willing are you to perform self insert examination with speculum	did not answer	1
6f	How willing are you to perform physician examination with Inserter	did not answer	2
6g	How willing are you to perform self insert examination with inserter	did not answer	1
7a	Most important features for cervical cancer screening	1,2,3	1,3,6				1,3,6
7b	Least important features for cervical cancer screening	4,5,6	2,4,5				2,4,5
8	comments		n/a
Date xxx	Post Exam
8	pain during insertion	1	2
9	during manipulation	4	3
10	during removal	2	0
11a	experience with inserter compared to previous vaginal exams	n/a	2
11b	Inserter compared to speculum by comfort	n/a	3
11c	Inserter compared to Speculum by ease of use	n/a	2
11d	inserter better or worse than speculum Overall	n/a	1
12	comments	The camera lagged which made it diificult to find the cervix. No image of cervix was captured	The idea of the redesigned speculum was great, just difficult to navigate and find the cervix
