# Supplementary material for: Design and preliminary analysis of a vaginal inserter for speculum-free cervical cancer screening
Source: PLoS One. 2017 May 31;12(5):e0177782. doi: 10.1371/journal.pone.0177782 (PMC5451045; doi:10.1371/journal.pone.0177782)
Supplement: S6 File — (ZIP) [file pone.0177782.s006.zip]

Archive with 14 entries (14 files):
- S6 Fig 1.png
- S6 Fig 10.png
- S6 Fig 11.png
- S6 Fig 12.jpg
- S6 Fig 13.jpg
- S6 Fig 14.jpg
- S6 Fig 2.png
- S6 Fig 3.png
- S6 Fig 4.png
- S6 Fig 5.png
- S6 Fig 6.png
- S6 Fig 7.jpg
- S6 Fig 8.jpg
- S6 Fig 9.png
